# Supplementary material for: Study of gas production from shale reservoirs with multi-stage hydraulic fracturing horizontal well considering multiple transport mechanisms
Source: PLoS One. 2018 Jan 10;13(1):e0188480. doi: 10.1371/journal.pone.0188480 (PMC5761844; doi:10.1371/journal.pone.0188480)
Supplement: S1 File — (ZIP) [file pone.0188480.s001.zip]

Archive with 7 entries (7 files):
- Data Set-Figure 3. Comparison between simulation results and field data of Barnett shale.xlsx
- Data Set-Figure 5. Frequency distribution diagram of shale matrix permeability.xlsx
- Data Set-Figure 6. Effect of matrix permeability on the cumulative gas production of shale gas reservoirs.xlsx
- Data Set-Figure 7. Frequency distribution diagram of shale matrix porosity.xlsx
- Data Set-Figure 8. Effect of matrix porosity on the cumulative gas production of shale gas reservoirs.xlsx
- Data Set-Figure 9. Effect of fracture spacing on the cumulative gas production of shale gas reservoirs.xlsx
- Data Set-Figure 10. Effect of fracture half-length on the cumulative gas production of shale gas reservoirs.xlsx
