# Supplementary material for: Study of gas production from shale reservoirs with multi-stage hydraulic fracturing horizontal well considering multiple transport mechanisms
Source: PLoS One. 2018 Jan 10;13(1):e0188480. doi: 10.1371/journal.pone.0188480 (PMC5761844; doi:10.1371/journal.pone.0188480)
Supplement: S1 File — (ZIP) [file pone.0188480.s001.zip › Data Set-Figure 3. Comparison between simulation results and field data of Barnett shale.xlsx]

## Sheet: Figure 3. Data
Field data		Simulation data
Time (days)	Gas flow rate (MMSCF/day)	Time (days)	Gas flow rate (MMSCF/day)
2	4.8	0	5.15762
4	4.66	1	5.10281
6	4.49	2	5.04929
7	4.31	3	4.99704
8	4.14	4	4.946
9	4.03	5	4.89617
10	3.92	6	4.84749
12	3.82	7	4.79995
18	3.6	8	4.75351
18	3.7	9	4.70815
22	3.34	10	4.66384
25	3.66	11	4.62054
27	3.41	12	4.57824
30	3.51	13	4.53691
39	3.41	14	4.49653
47	3.24	15	4.45706
47	3.41	16	4.41849
48	3.17	17	4.38079
52	3.34	18	4.34394
60	3.17	19	4.30792
64	3.21	20	4.2727
68	3.07	21	4.23827
76	3.1	22	4.20461
84	3.16	23	4.17169
85	3.04	24	4.13951
85	3.21	25	4.10802
86	2.82	26	4.07723
95	3.05	27	4.04711
107	3.02	28	4.01765
115	2.86	29	3.98883
122	2.87	30	3.96062
125	2.8	31	3.93303
138	2.79	32	3.90602
147	2.77	33	3.87959
157	2.75	34	3.85372
160	2.64	35	3.82839
165	2.67	36	3.8036
178	2.67	37	3.77933
184	1.63	38	3.75556
193	2.55	39	3.73229
211	2.46	40	3.7095
226	2.45	41	3.68717
257	2.37	42	3.6653
268	2.3	43	3.64387
286	2.29	44	3.62288
289	2.25	45	3.60231
298	2.25	46	3.58215
318	2.19	47	3.5624
337	2.14	48	3.54303
356	2.1	49	3.52404
373	2.14	50	3.50543
377	2.06	51	3.48718
395	1.86	52	3.46928
395	2.05	53	3.45172
398	1.94	54	3.4345
408	0.965	55	3.41761
408	1.97	56	3.40103
409	1.5	57	3.38477
411	1.3	58	3.3688
416	1.8	59	3.35314
427	1.94	60	3.33776
451	1.94	61	3.32266
479	1.85	62	3.30783
513	1.74	63	3.29328
543	1.77	64	3.27898
571	1.7	65	3.26493
601	1.61	66	3.25114
630	1.64	67	3.23758
661	0.997	68	3.22426
688	1.44	69	3.21117
725	1.36	70	3.1983
748	1.17	71	3.18565
779	1.39	72	3.17321
809	1.3	73	3.16098
839	1.34	74	3.14895
872	1.22	75	3.13712
903	1.22	76	3.12548
933	1.26	77	3.11403
956	1.2	78	3.10276
989	1.17	79	3.09168
1020	0.99	80	3.08076
1050	1.17	81	3.07002
--		82	3.05944
--		83	3.04902
--		84	3.03876
--		85	3.02866
--		86	3.01871
--		87	3.0089
--		88	2.99923
--		89	2.98971
--		90	2.98032
--		91	2.97107
--		92	2.96194
--		93	2.95294
--		94	2.94407
--		95	2.93532
--		96	2.92668
--		97	2.91816
--		98	2.90975
--		99	2.90146
--		100	2.89327
--		101	2.88518
--		102	2.8772
--		103	2.86931
--		104	2.86153
--		105	2.85384
--		106	2.84624
--		107	2.83873
--		108	2.83132
--		109	2.82399
--		110	2.81674
--		111	2.80958
--		112	2.8025
--		113	2.7955
--		114	2.78857
--		115	2.78172
--		116	2.77495
--		117	2.76824
--		118	2.76161
--		119	2.75505
--		120	2.74855
--		121	2.74212
--		122	2.73576
--		123	2.72946
--		124	2.72322
--		125	2.71704
--		126	2.71092
--		127	2.70486
--		128	2.69886
--		129	2.69291
--		130	2.68701
--		131	2.68117
--		132	2.67538
--		133	2.66964
--		134	2.66395
--		135	2.65831
--		136	2.65272
--		137	2.64718
--		138	2.64168
--		139	2.63622
--		140	2.63081
--		141	2.62545
--		142	2.62012
--		143	2.61484
--		144	2.60959
--		145	2.60439
--		146	2.59923
--		147	2.5941
--		148	2.58901
--		149	2.58396
--		150	2.57895
--		151	2.57397
--		152	2.56902
--		153	2.56411
--		154	2.55924
--		155	2.55439
--		156	2.54958
--		157	2.5448
--		158	2.54005
--		159	2.53533
--		160	2.53064
--		161	2.52598
--		162	2.52135
--		163	2.51675
--		164	2.51218
--		165	2.50763
--		166	2.50311
--		167	2.49862
--		168	2.49415
--		169	2.48971
--		170	2.48529
--		171	2.4809
--		172	2.47654
--		173	2.47219
--		174	2.46787
--		175	2.46358
--		176	2.4593
--		177	2.45505
--		178	2.45082
--		179	2.44662
--		180	2.44243
--		181	2.43827
--		182	2.43412
--		183	2.43
--		184	2.4259
--		185	2.42182
--		186	2.41775
--		187	2.41371
--		188	2.40968
--		189	2.40568
--		190	2.40169
--		191	2.39772
--		192	2.39377
--		193	2.38984
--		194	2.38592
--		195	2.38203
--		196	2.37814
--		197	2.37428
--		198	2.37043
--		199	2.3666
--		200	2.36279
--		201	2.35899
--		202	2.35521
--		203	2.35144
--		204	2.34769
--		205	2.34395
--		206	2.34023
--		207	2.33653
--		208	2.33284
--		209	2.32916
--		210	2.3255
--		211	2.32185
--		212	2.31822
--		213	2.3146
--		214	2.31099
--		215	2.3074
--		216	2.30382
--		217	2.30025
--		218	2.2967
--		219	2.29316
--		220	2.28964
--		221	2.28613
--		222	2.28263
--		223	2.27914
--		224	2.27567
--		225	2.2722
--		226	2.26875
--		227	2.26532
--		228	2.26189
--		229	2.25848
--		230	2.25507
--		231	2.25168
--		232	2.24831
--		233	2.24494
--		234	2.24158
--		235	2.23824
--		236	2.23491
--		237	2.23159
--		238	2.22828
--		239	2.22498
--		240	2.22169
--		241	2.21841
--		242	2.21514
--		243	2.21189
--		244	2.20864
--		245	2.20541
--		246	2.20218
--		247	2.19897
--		248	2.19577
--		249	2.19257
--		250	2.18939
--		251	2.18622
--		252	2.18305
--		253	2.1799
--		254	2.17676
--		255	2.17362
--		256	2.1705
--		257	2.16739
--		258	2.16428
--		259	2.16119
--		260	2.1581
--		261	2.15503
--		262	2.15196
--		263	2.1489
--		264	2.14586
--		265	2.14282
--		266	2.13979
--		267	2.13677
--		268	2.13376
--		269	2.13076
--		270	2.12776
--		271	2.12478
--		272	2.1218
--		273	2.11884
--		274	2.11588
--		275	2.11293
--		276	2.10999
--		277	2.10706
--		278	2.10414
--		279	2.10123
--		280	2.09832
--		281	2.09542
--		282	2.09254
--		283	2.08966
--		284	2.08678
--		285	2.08392
--		286	2.08107
--		287	2.07822
--		288	2.07538
--		289	2.07255
--		290	2.06973
--		291	2.06692
--		292	2.06411
--		293	2.06131
--		294	2.05852
--		295	2.05574
--		296	2.05297
--		297	2.0502
--		298	2.04744
--		299	2.04469
--		300	2.04195
--		301	2.03922
--		302	2.03649
--		303	2.03377
--		304	2.03106
--		305	2.02835
--		306	2.02566
--		307	2.02297
--		308	2.02029
--		309	2.01761
--		310	2.01495
--		311	2.01229
--		312	2.00964
--		313	2.007
--		314	2.00436
--		315	2.00173
--		316	1.99911
--		317	1.9965
--		318	1.99389
--		319	1.99129
--		320	1.9887
--		321	1.98611
--		322	1.98353
--		323	1.98096
--		324	1.9784
--		325	1.97584
--		326	1.97329
--		327	1.97075
--		328	1.96821
--		329	1.96569
--		330	1.96317
--		331	1.96065
--		332	1.95814
--		333	1.95564
--		334	1.95315
--		335	1.95066
--		336	1.94818
--		337	1.94571
--		338	1.94324
--		339	1.94078
--		340	1.93833
--		341	1.93588
--		342	1.93344
--		343	1.93101
--		344	1.92859
--		345	1.92617
--		346	1.92375
--		347	1.92135
--		348	1.91895
--		349	1.91656
--		350	1.91417
--		351	1.91179
--		352	1.90942
--		353	1.90705
--		354	1.90469
--		355	1.90233
--		356	1.89999
--		357	1.89765
--		358	1.89531
--		359	1.89298
--		360	1.89066
--		361	1.88834
--		362	1.88604
--		363	1.88373
--		364	1.88144
--		365	1.87914
--		366	1.87686
--		367	1.87458
--		368	1.87231
--		369	1.87004
--		370	1.86778
--		371	1.86553
--		372	1.86328
--		373	1.86104
--		374	1.85881
--		375	1.85658
--		376	1.85435
--		377	1.85214
--		378	1.84993
--		379	1.84772
--		380	1.84552
--		381	1.84333
--		382	1.84114
--		383	1.83896
--		384	1.83678
--		385	1.83462
--		386	1.83245
--		387	1.83029
--		388	1.82814
--		389	1.826
--		390	1.82386
--		391	1.82172
--		392	1.81959
--		393	1.81747
--		394	1.81535
--		395	1.81324
--		396	1.81114
--		397	1.80903
--		398	1.80694
--		399	1.80485
--		400	1.80277
--		401	1.80069
--		402	1.79862
--		403	1.79655
--		404	1.79449
--		405	1.79244
--		406	1.79039
--		407	1.78834
--		408	1.78631
--		409	1.78427
--		410	1.78224
--		411	1.78022
--		412	1.77821
--		413	1.77619
--		414	1.77419
--		415	1.77219
--		416	1.77019
--		417	1.7682
--		418	1.76622
--		419	1.76424
--		420	1.76227
--		421	1.7603
--		422	1.75834
--		423	1.75638
--		424	1.75443
--		425	1.75248
--		426	1.75054
--		427	1.7486
--		428	1.74667
--		429	1.74474
--		430	1.74282
--		431	1.74091
--		432	1.739
--		433	1.73709
--		434	1.73519
--		435	1.7333
--		436	1.73141
--		437	1.72952
--		438	1.72764
--		439	1.72577
--		440	1.7239
--		441	1.72203
--		442	1.72017
--		443	1.71832
--		444	1.71647
--		445	1.71462
--		446	1.71278
--		447	1.71095
--		448	1.70912
--		449	1.70729
--		450	1.70547
--		451	1.70366
--		452	1.70185
--		453	1.70004
--		454	1.69824
--		455	1.69645
--		456	1.69465
--		457	1.69287
--		458	1.69109
--		459	1.68931
--		460	1.68754
--		461	1.68577
--		462	1.68401
--		463	1.68225
--		464	1.6805
--		465	1.67875
--		466	1.67701
--		467	1.67527
--		468	1.67354
--		469	1.67181
--		470	1.67008
--		471	1.66836
--		472	1.66665
--		473	1.66494
--		474	1.66323
--		475	1.66153
--		476	1.65983
--		477	1.65814
--		478	1.65645
--		479	1.65477
--		480	1.65309
--		481	1.65142
--		482	1.64975
--		483	1.64808
--		484	1.64642
--		485	1.64476
--		486	1.64311
--		487	1.64146
--		488	1.63982
--		489	1.63818
--		490	1.63655
--		491	1.63492
--		492	1.63329
--		493	1.63167
--		494	1.63006
--		495	1.62844
--		496	1.62684
--		497	1.62523
--		498	1.62363
--		499	1.62204
--		500	1.62045
--		501	1.61886
--		502	1.61728
--		503	1.6157
--		504	1.61413
--		505	1.61256
--		506	1.61099
--		507	1.60943
--		508	1.60788
--		509	1.60632
--		510	1.60477
--		511	1.60323
--		512	1.60169
--		513	1.60015
--		514	1.59862
--		515	1.59709
--		516	1.59557
--		517	1.59405
--		518	1.59254
--		519	1.59102
--		520	1.58952
--		521	1.58801
--		522	1.58652
--		523	1.58502
--		524	1.58353
--		525	1.58204
--		526	1.58056
--		527	1.57908
--		528	1.5776
--		529	1.57613
--		530	1.57467
--		531	1.5732
--		532	1.57174
--		533	1.57029
--		534	1.56884
--		535	1.56739
--		536	1.56594
--		537	1.5645
--		538	1.56307
--		539	1.56164
--		540	1.56021
--		541	1.55878
--		542	1.55736
--		543	1.55595
--		544	1.55453
--		545	1.55312
--		546	1.55172
--		547	1.55032
--		548	1.54892
--		549	1.54753
--		550	1.54614
--		551	1.54475
--		552	1.54337
--		553	1.54199
--		554	1.54061
--		555	1.53924
--		556	1.53787
--		557	1.53651
--		558	1.53515
--		559	1.53379
--		560	1.53244
--		561	1.53109
--		562	1.52974
--		563	1.5284
--		564	1.52706
--		565	1.52572
--		566	1.52439
--		567	1.52306
--		568	1.52174
--		569	1.52042
--		570	1.5191
--		571	1.51779
--		572	1.51648
--		573	1.51517
--		574	1.51387
--		575	1.51257
--		576	1.51127
--		577	1.50998
--		578	1.50869
--		579	1.5074
--		580	1.50612
--		581	1.50484
--		582	1.50356
--		583	1.50229
--		584	1.50102
--		585	1.49976
--		586	1.4985
--		587	1.49724
--		588	1.49598
--		589	1.49473
--		590	1.49348
--		591	1.49224
--		592	1.491
--		593	1.48976
--		594	1.48852
--		595	1.48729
--		596	1.48606
--		597	1.48484
--		598	1.48361
--		599	1.4824
--		600	1.48118
--		601	1.47997
--		602	1.47876
--		603	1.47755
--		604	1.47635
--		605	1.47515
--		606	1.47396
--		607	1.47276
--		608	1.47158
--		609	1.47039
--		610	1.46921
--		611	1.46803
--		612	1.46685
--		613	1.46568
--		614	1.46451
--		615	1.46334
--		616	1.46218
--		617	1.46101
--		618	1.45986
--		619	1.4587
--		620	1.45755
--		621	1.4564
--		622	1.45526
--		623	1.45411
--		624	1.45297
--		625	1.45184
--		626	1.45071
--		627	1.44958
--		628	1.44845
--		629	1.44732
--		630	1.4462
--		631	1.44509
--		632	1.44397
--		633	1.44286
--		634	1.44175
--		635	1.44064
--		636	1.43954
--		637	1.43844
--		638	1.43734
--		639	1.43625
--		640	1.43516
--		641	1.43407
--		642	1.43298
--		643	1.4319
--		644	1.43082
--		645	1.42975
--		646	1.42867
--		647	1.4276
--		648	1.42653
--		649	1.42547
--		650	1.42441
--		651	1.42335
--		652	1.42229
--		653	1.42124
--		654	1.42019
--		655	1.41914
--		656	1.41809
--		657	1.41705
--		658	1.41601
--		659	1.41497
--		660	1.41394
--		661	1.41291
--		662	1.41188
--		663	1.41085
--		664	1.40983
--		665	1.40881
--		666	1.40779
--		667	1.40678
--		668	1.40577
--		669	1.40476
--		670	1.40375
--		671	1.40275
--		672	1.40175
--		673	1.40075
--		674	1.39975
--		675	1.39876
--		676	1.39777
--		677	1.39678
--		678	1.39579
--		679	1.39481
--		680	1.39383
--		681	1.39286
--		682	1.39188
--		683	1.39091
--		684	1.38994
--		685	1.38897
--		686	1.38801
--		687	1.38705
--		688	1.38609
--		689	1.38513
--		690	1.38418
--		691	1.38323
--		692	1.38228
--		693	1.38133
--		694	1.38039
--		695	1.37945
--		696	1.37851
--		697	1.37757
--		698	1.37664
--		699	1.37571
--		700	1.37478
--		701	1.37385
--		702	1.37293
--		703	1.37201
--		704	1.37109
--		705	1.37017
--		706	1.36926
--		707	1.36835
--		708	1.36744
--		709	1.36654
--		710	1.36563
--		711	1.36473
--		712	1.36383
--		713	1.36293
--		714	1.36204
--		715	1.36115
--		716	1.36026
--		717	1.35937
--		718	1.35849
--		719	1.35761
--		720	1.35673
--		721	1.35585
--		722	1.35497
--		723	1.3541
--		724	1.35323
--		725	1.35236
--		726	1.3515
--		727	1.35063
--		728	1.34977
--		729	1.34891
--		730	1.34806
--		731	1.3472
--		732	1.34635
--		733	1.3455
--		734	1.34465
--		735	1.34381
--		736	1.34297
--		737	1.34213
--		738	1.34129
--		739	1.34045
--		740	1.33962
--		741	1.33879
--		742	1.33796
--		743	1.33713
--		744	1.3363
--		745	1.33548
--		746	1.33466
--		747	1.33384
--		748	1.33303
--		749	1.33221
--		750	1.3314
--		751	1.33059
--		752	1.32979
--		753	1.32898
--		754	1.32818
--		755	1.32738
--		756	1.32658
--		757	1.32578
--		758	1.32499
--		759	1.3242
--		760	1.32341
--		761	1.32262
--		762	1.32183
--		763	1.32105
--		764	1.32027
--		765	1.31949
--		766	1.31871
--		767	1.31794
--		768	1.31716
--		769	1.31639
--		770	1.31562
--		771	1.31485
--		772	1.31409
--		773	1.31333
--		774	1.31257
--		775	1.31181
--		776	1.31105
--		777	1.3103
--		778	1.30954
--		779	1.30879
--		780	1.30804
--		781	1.3073
--		782	1.30655
--		783	1.30581
--		784	1.30507
--		785	1.30433
--		786	1.30359
--		787	1.30286
--		788	1.30213
--		789	1.3014
--		790	1.30067
--		791	1.29994
--		792	1.29922
--		793	1.29849
--		794	1.29777
--		795	1.29705
--		796	1.29634
--		797	1.29562
--		798	1.29491
--		799	1.2942
--		800	1.29349
--		801	1.29278
--		802	1.29207
--		803	1.29137
--		804	1.29067
--		805	1.28997
--		806	1.28927
--		807	1.28857
--		808	1.28788
--		809	1.28719
--		810	1.2865
--		811	1.28581
--		812	1.28512
--		813	1.28444
--		814	1.28375
--		815	1.28307
--		816	1.28239
--		817	1.28172
--		818	1.28104
--		819	1.28037
--		820	1.27969
--		821	1.27902
--		822	1.27835
--		823	1.27769
--		824	1.27702
--		825	1.27636
--		826	1.2757
--		827	1.27504
--		828	1.27438
--		829	1.27372
--		830	1.27307
--		831	1.27242
--		832	1.27177
--		833	1.27112
--		834	1.27047
--		835	1.26982
--		836	1.26918
--		837	1.26854
--		838	1.2679
--		839	1.26726
--		840	1.26662
--		841	1.26599
--		842	1.26535
--		843	1.26472
--		844	1.26409
--		845	1.26346
--		846	1.26284
--		847	1.26221
--		848	1.26159
--		849	1.26097
--		850	1.26035
--		851	1.25973
--		852	1.25911
--		853	1.2585
--		854	1.25788
--		855	1.25727
--		856	1.25666
--		857	1.25605
--		858	1.25545
--		859	1.25484
--		860	1.25424
--		861	1.25363
--		862	1.25303
--		863	1.25244
--		864	1.25184
--		865	1.25124
--		866	1.25065
--		867	1.25006
--		868	1.24947
--		869	1.24888
--		870	1.24829
--		871	1.2477
--		872	1.24712
--		873	1.24654
--		874	1.24595
--		875	1.24538
--		876	1.2448
--		877	1.24422
--		878	1.24365
--		879	1.24307
--		880	1.2425
--		881	1.24193
--		882	1.24136
--		883	1.24079
--		884	1.24023
--		885	1.23966
--		886	1.2391
--		887	1.23854
--		888	1.23798
--		889	1.23742
--		890	1.23686
--		891	1.23631
--		892	1.23576
--		893	1.2352
--		894	1.23465
--		895	1.2341
--		896	1.23355
--		897	1.23301
--		898	1.23246
--		899	1.23192
--		900	1.23138
--		901	1.23084
--		902	1.2303
--		903	1.22976
--		904	1.22922
--		905	1.22869
--		906	1.22816
--		907	1.22762
--		908	1.22709
--		909	1.22657
--		910	1.22604
--		911	1.22551
--		912	1.22499
--		913	1.22446
--		914	1.22394
--		915	1.22342
--		916	1.2229
--		917	1.22238
--		918	1.22187
--		919	1.22135
--		920	1.22084
--		921	1.22033
--		922	1.21982
--		923	1.21931
--		924	1.2188
--		925	1.21829
--		926	1.21779
--		927	1.21728
--		928	1.21678
--		929	1.21628
--		930	1.21578
--		931	1.21528
--		932	1.21478
--		933	1.21429
--		934	1.21379
--		935	1.2133
--		936	1.21281
--		937	1.21232
--		938	1.21183
--		939	1.21134
--		940	1.21085
--		941	1.21037
--		942	1.20988
--		943	1.2094
--		944	1.20892
--		945	1.20844
--		946	1.20796
--		947	1.20748
--		948	1.20701
--		949	1.20653
--		950	1.20606
--		951	1.20559
--		952	1.20511
--		953	1.20464
--		954	1.20418
--		955	1.20371
--		956	1.20324
--		957	1.20278
--		958	1.20231
--		959	1.20185
--		960	1.20139
--		961	1.20093
--		962	1.20047
--		963	1.20001
--		964	1.19956
--		965	1.1991
--		966	1.19865
--		967	1.1982
--		968	1.19775
--		969	1.19729
--		970	1.19685
--		971	1.1964
--		972	1.19595
--		973	1.19551
--		974	1.19506
--		975	1.19462
--		976	1.19418
--		977	1.19374
--		978	1.1933
--		979	1.19286
--		980	1.19242
--		981	1.19199
--		982	1.19155
--		983	1.19112
--		984	1.19069
--		985	1.19026
--		986	1.18983
--		987	1.1894
--		988	1.18897
--		989	1.18854
--		990	1.18812
--		991	1.18769
--		992	1.18727
--		993	1.18685
--		994	1.18643
--		995	1.18601
--		996	1.18559
--		997	1.18517
--		998	1.18475
--		999	1.18434
--		1000	1.18393
--		1001	1.18351
--		1002	1.1831
--		1003	1.18269
--		1004	1.18228
--		1005	1.18187
--		1006	1.18146
--		1007	1.18106
--		1008	1.18065
--		1009	1.18025
--		1010	1.17985
--		1011	1.17944
--		1012	1.17904
--		1013	1.17864
--		1014	1.17824
--		1015	1.17785
--		1016	1.17745
--		1017	1.17705
--		1018	1.17666
--		1019	1.17627
--		1020	1.17587
--		1021	1.17548
--		1022	1.17509
--		1023	1.1747
--		1024	1.17431
--		1025	1.17393
--		1026	1.17354
--		1027	1.17316
--		1028	1.17277
--		1029	1.17239
--		1030	1.17201
--		1031	1.17163
--		1032	1.17125
--		1033	1.17087
--		1034	1.17049
--		1035	1.17011
--		1036	1.16974
--		1037	1.16936
--		1038	1.16899
--		1039	1.16862
--		1040	1.16824
--		1041	1.16787
--		1042	1.1675
--		1043	1.16713
--		1044	1.16677
--		1045	1.1664
--		1046	1.16603
--		1047	1.16567
--		1048	1.16531
--		1049	1.16494
--		1050	1.16458
--		1051	1.16422
