# Supplementary material for: Study of gas production from shale reservoirs with multi-stage hydraulic fracturing horizontal well considering multiple transport mechanisms
Source: PLoS One. 2018 Jan 10;13(1):e0188480. doi: 10.1371/journal.pone.0188480 (PMC5761844; doi:10.1371/journal.pone.0188480)
Supplement: S1 File — (ZIP) [file pone.0188480.s001.zip › Data Set-Figure 5. Frequency distribution diagram of shale matrix permeability.xlsx]

## Sheet: Figure 3. Data
Permeability range	Counts in the literature
1 nD-10 nD	1
10 nD-100 nD	10
100 nD-1000 nD (0.001 mD)	15
0.001 mD-0.01 mD	2
0.01 mD-0.1 mD	1
