# Supplementary material for: Study of gas production from shale reservoirs with multi-stage hydraulic fracturing horizontal well considering multiple transport mechanisms
Source: PLoS One. 2018 Jan 10;13(1):e0188480. doi: 10.1371/journal.pone.0188480 (PMC5761844; doi:10.1371/journal.pone.0188480)
Supplement: S1 File — (ZIP) [file pone.0188480.s001.zip › Data Set-Figure 6. Effect of matrix permeability on the cumulative gas production of shale gas reservoirs.xlsx]

## Sheet: Figure 6. Data
Time (years)	Cummulative gas production (MMSCF)
	Km=10 nd	Km=200 nd	Km=500 nd	Km=800 nd	Km=1000 nd
20	2500.65	2567.68	2622.34	2669.72	2713.92
19	2444.09	2509.49	2560.52	2602.28	2646.15
18	2380.69	2444.22	2491.68	2528.24	2571.58
17	2310.45	2371.88	2415.83	2447.61	2490.22
16	2233.37	2292.48	2332.97	2360.38	2402.06
15	2149.45	2206	2243.09	2266.56	2307.1
14	2058.69	2112.46	2146.19	2166.15	2205.34
13	1961.09	2011.85	2042.28	2059.14	2096.78
12	1856.66	1904.17	1931.35	1945.54	1981.42
11	1745.38	1789.42	1813.41	1825.35	1859.27
10	1627.26	1667.6	1688.46	1698.56	1730.32
9	1502.31	1538.72	1556.49	1565.18	1594.57
8	1370.51	1402.76	1417.51	1425.21	1452.02
7	1231.88	1259.74	1271.51	1278.64	1302.68
6	1086.4	1109.65	1118.49	1125.48	1146.54
5	934.091	952.485	958.465	965.724	983.595
4	774.938	788.255	791.422	799.375	813.856
3	608.946	616.955	617.363	626.433	637.319
2	436.114	438.587	436.29	446.897	453.984
1	256.443	253.151	248.203	260.767	263.851
0	69.933	60.645	53.1	68.044	66.92
