# Supplementary material for: Study of gas production from shale reservoirs with multi-stage hydraulic fracturing horizontal well considering multiple transport mechanisms
Source: PLoS One. 2018 Jan 10;13(1):e0188480. doi: 10.1371/journal.pone.0188480 (PMC5761844; doi:10.1371/journal.pone.0188480)
Supplement: S1 File — (ZIP) [file pone.0188480.s001.zip › Data Set-Figure 7. Frequency distribution diagram of shale matrix porosity.xlsx]

## Sheet: Figure 7. Data
Matrix porosity range	Counts in the literature
<2%	0
2%-4%	6
4.1%-6%	6
6.1%-8%	6
8.1%-10%	5
>10%	1
