# Supplementary material for: Study of gas production from shale reservoirs with multi-stage hydraulic fracturing horizontal well considering multiple transport mechanisms
Source: PLoS One. 2018 Jan 10;13(1):e0188480. doi: 10.1371/journal.pone.0188480 (PMC5761844; doi:10.1371/journal.pone.0188480)
Supplement: S1 File — (ZIP) [file pone.0188480.s001.zip › Data Set-Figure 8. Effect of matrix porosity on the cumulative gas production of shale gas reservoirs.xlsx]

## Sheet: Figure 8. Data
Time (years)	Cummulative gas production (MMSCF)
	Phim=0.02	Phim=0.04	Phim=0.06	Phim=0.08	Phim=0.1
20	2372.24	2471.34	2564.42	2649.59	2718.44
16	2144.07	2219.86	2295.01	2358.84	2412.92
12	1799.93	1854.98	1911.55	1954.98	1995.05
10	1584.36	1630.02	1677.05	1710.64	1743.97
8	1339.8	1376.71	1414.04	1438.02	1464.81
7	1206.65	1239.42	1271.84	1291.11	1314.7
6	1066.24	1095.05	1122.51	1137.12	1157.56
5	918.591	943.589	966.055	976.075	993.406
4	763.691	785.041	802.472	807.955	822.226
3	601.541	619.407	631.761	632.766	644.024
2	432.143	446.685	453.922	450.509	458.8
1	255.497	266.875	268.954	261.183	266.553
