# Supplementary material for: Study of gas production from shale reservoirs with multi-stage hydraulic fracturing horizontal well considering multiple transport mechanisms
Source: PLoS One. 2018 Jan 10;13(1):e0188480. doi: 10.1371/journal.pone.0188480 (PMC5761844; doi:10.1371/journal.pone.0188480)
Supplement: S1 File — (ZIP) [file pone.0188480.s001.zip › Data Set-Figure 9. Effect of fracture spacing on the cumulative gas production of shale gas reservoirs.xlsx]

## Sheet: Figure 9. Data
Time （years)	Cummulative gas production (MMSCF)
	a=100ft	a=200ft	a=300ft	a=400ft
20	3258.64	2576.28	1968.06	1699.28
16	3038.05	2292.51	1704.63	1433.18
12	2623.19	1899.81	1380	1132.81
10	2342.9	1662.6	1194.74	969.778
8	2014.04	1398.16	994.169	798.174
7	1831.4	1255.72	888.148	709.159
6	1636.62	1106.48	778.301	618.002
5	1429.69	950.429	664.63	524.703
4	1210.62	787.569	547.133	429.262
3	979.409	617.899	425.812	331.679
2	736.055	441.421	300.665	231.954
1	480.559	258.135	171.692	130.087
