# Supplementary material for: Study of gas production from shale reservoirs with multi-stage hydraulic fracturing horizontal well considering multiple transport mechanisms
Source: PLoS One. 2018 Jan 10;13(1):e0188480. doi: 10.1371/journal.pone.0188480 (PMC5761844; doi:10.1371/journal.pone.0188480)
Supplement: S1 File — (ZIP) [file pone.0188480.s001.zip › Data Set-Figure 10. Effect of fracture half-length on the cumulative gas production of shale gas reservoirs.xlsx]

## Sheet: Figure 10. Data
Time (years)	Cummulative gas production (MMSCF)
	half length=100ft	half length=100ft	half length=100ft	half length=100ft	half length=100ft
20	1727.6	2192.6	2544.16	2782.41	2965
16	1531.14	1971.25	2264.99	2460.64	2594.46
12	1270.78	1649.36	1880.32	2028.21	2119.9
10	1116.63	1450.7	1648.43	1770.5	1843.62
8	946.506	1226.92	1390.16	1485.12	1541.33
7	855.452	1105.6	1251.13	1332.05	1380.44
6	760.404	977.992	1105.51	1172.07	1213.05
5	661.363	844.104	953.294	1005.17	1039.15
4	558.326	703.932	794.487	831.354	858.754
3	451.296	557.476	629.085	650.622	671.856
2	340.272	404.736	457.089	462.974	478.458
1	225.253	245.712	278.5	268.409	278.56
